# Supplementary material for: Clinical Decision-Making for Heart Failure in Kosovo: A Conjoint Analysis
Source: Int J Environ Res Public Health. 2022 Nov 8;19(22):14638. doi: 10.3390/ijerph192214638 (PMC9690698; doi:10.3390/ijerph192214638)
Supplement: Supplementary file 1 [file ijerph-19-14638-s001.zip]

Archive with 1 entries (1 files):
- ijerph-1899221-supplementary.pdf
